# Supplementary material for: The business case for quality: estimating lives saved and harms avoided in a value-based purchasing model
Source: Health Aff Sch. 2024 Apr 30;2(5):qxae052. doi: 10.1093/haschl/qxae052 (PMC11098439; doi:10.1093/haschl/qxae052)
Supplement: qxae052_Supplementary_Data [file qxae052_supplementary_data.zip]

Archive with 2 entries (2 files):
- Quality Impact Model -  Methods Appendix_final.docx
- ICMJE coi_disclosure-compiled.docx
